# Supplementary material for: Micro-Slab Coil Design for Hyperpolarized Metabolic Flux Analysis in Multiple Samples
Source: Bioengineering (Basel). 2022 Dec 21;10(1):14. doi: 10.3390/bioengineering10010014 (PMC9854444; doi:10.3390/bioengineering10010014)
Supplement: Supplementary file 1 [file bioengineering-10-00014-s001.zip]

Archive with 1 entries (1 files):
- bioengineering-2007884-supplementary.pdf
